# Supplementary material for: Pyrolysis Kinetic Study of Polylactic Acid
Source: Polymers (Basel). 2022 Dec 20;15(1):12. doi: 10.3390/polym15010012 (PMC9823905; doi:10.3390/polym15010012)
Supplement: Supplementary file 1 [file polymers-15-00012-s001.zip]

Archive with 1 entries (1 files):
- polymers-2098558-supplementary.pdf
